# Supplementary material for: A fly model establishes distinct mechanisms for synthetic CRISPR/Cas9 sex distorters
Source: PLoS Genet. 2020 Mar 13;16(3):e1008647. doi: 10.1371/journal.pgen.1008647 (PMC7108745; doi:10.1371/journal.pgen.1008647)
Supplement: S1 Table — All crosses are between males bearing the endonuclease and the sgRNA, w_ex3-2 and w_ex3-1 for cas9 and cpf1 respectively, and females of the white genotype. Different βtub85D-cas9 lines, generated by attP or piggyBac integrations, are compared. The Array1_1 is a multiplex of 4 different gRNAs (Muc14a_4, hydra_1, esi-2.1_1 and w_ex3-2). (XLSX) [file pgen.1008647.s004.xlsx]

## Sheet: Sheet 1
		S1 Table. Testing the efficiencies of attP and piggyBac integrated cas9 and cpf1 lines
		Wild type w mothers
				Females				Array_1
	Integration		T (0C)	w+	w	% w		Muc14a_4
Fathers	attP	w+; βtub85D-cas9#15-1/+; w_ex3-2 #2/+	25	338	54	13.8		hydra_1
		w+; βtub85D-cas9#10-1/w_ex3-2 #2	25	59	16	21.3		esi-2.1_1
		w+; βtub85D-cas9#4/+; w_ex3-2 #2	25	62	18	18.2		w_ex3-2
		w+; βtub85D-cas9#15-1; βtub85D-Cas9#10-1/w_ex3-2 #2	25	55	67	54.9
		w+; βtub85D-LbCpf1#2/w_ex3-1 #2	29	175	1	0.6
	piggyBac	w+ βtub85D-cas9#20D; w_ex3-2 #2/+	25	1204	429	25.5
		w+; βtub85D-cas9#20G/+; w_ex3-2 #2/+	25	109	62	36.3
		w+; βtub85D-cas9#20F/w_ex3-2 #2	25	155	169	52.2
		w+; βtub85D-cas9#20C/w_ex3-2 #2	25	248	123	33.2
		w+; βtub85D-cas9#20F/Array1_1	25	164	5	2.8
	attP	w+; nos-cas9/w_ex3-2 #2	25	6	177	96.7
