# Supplementary material for: A fly model establishes distinct mechanisms for synthetic CRISPR/Cas9 sex distorters
Source: PLoS Genet. 2020 Mar 13;16(3):e1008647. doi: 10.1371/journal.pgen.1008647 (PMC7108745; doi:10.1371/journal.pgen.1008647)
Supplement: S2 Table — (XLSX) [file pgen.1008647.s005.xlsx]

## Sheet: Sheet 1
S2 Table. Blastn of selected target sites against the D. melanogaster assembly
Kmer	# of hits to assembly	% of hits to scaffold X1
esi-2.1_1	20	100
CG33235_1	15	100
Muc14a_3	155	100
Muc14a_5	78	100
Muc14a_6	75	100
CG15040_1	9	100
hydra_1	10	100
Total	362	100
