# Supplementary material for: A fly model establishes distinct mechanisms for synthetic CRISPR/Cas9 sex distorters
Source: PLoS Genet. 2020 Mar 13;16(3):e1008647. doi: 10.1371/journal.pgen.1008647 (PMC7108745; doi:10.1371/journal.pgen.1008647)
Supplement: S3 Table — sgRNA lines are complementary to single (Muc14a_1, Muc14a_2, RpS6_1, RpS6_2, RpS5a_1 and RpS5a_2) or multiple hits on the X chromosome. Progeny of βtub85D-cas9/+ males crossed to wild type females (no gRNA) or from the reverse cross (βtub85D-cas9/gRNA females crossed to wild type males = female control) were used as control. Crosses were set as pools of males and females or as multiple male single crosses for a minimum of ten independent single crosses. (XLSX) [file pgen.1008647.s006.xlsx]

## Sheet: Sheet 1 - Table 3
S3 Table. The F1 progeny from the crosses between βtub85D_cas9/sgRNA and wild type w lines
female X male	females	males	females %	males %
w X esi-2. 1_1/βtub85D-cas9#4	147	176	45.5	54.5
esi-2.1_1/βtub85D-cas9#4 X w	180	148	54.9	45.1
w X CG33235_1/βtub85D-cas9#4	174	215	44.7	55.3
CG33235_1/βtub85D-cas9#4 X w	151	148	50.5	49.5
w X Muc14a_1/βtub85D-cas920F	1776	1711	51.1	48.9
w X Muc14a_2/βtub85D-cas920F	1472	1623	47.7	52.3
w X Muc14a_3/βtub85D-cas920F	1893	1800	51.4	48.6
w X Muc14a_4/βtub85D-cas920F	1707	1620	51.2	48.8
Muc14a_5/βtub85D-cas9#4X w	249	238	51.1	48.9
w X Muc14a_5/βtub85D-cas9#4	271	274	49.7	50.3
w X Muc14a_6/βtub85D-cas920F	1199	1895	38.5	61.5
w X βtub85D-cas920F/ +	2387	2183	52.5	47.5
w X CG15040_1/βtub85D-cas9#4	210	180	53.8	46.2
CG15040_1/βtub85D-cas9#4 X w	196	197	49.9	50.1
w X hydra_1/βtub85D-cas920F	335	309	52	48
hydra_1/βtub85D-cas920F X w	350	294	54.3	45.7
w X RpS6_1/βtub85D-cas920F	1489	1481	50	50
w X RpS6_2/βtub85D-cas920F	170	2659	6.2	93.8
w X RpS5a_1/βtub85D-cas920F	1017	1325	43.4	56.6
w X RpS5a_2/βtub85D-cas920F	1610	1595	50.3	49.7
w Xβtub85D-cas920F/ +	1066	1114	49.2	50.8
