# Supplementary material for: A fly model establishes distinct mechanisms for synthetic CRISPR/Cas9 sex distorters
Source: PLoS Genet. 2020 Mar 13;16(3):e1008647. doi: 10.1371/journal.pgen.1008647 (PMC7108745; doi:10.1371/journal.pgen.1008647)
Supplement: S4 Table — Average frequencies (%) and standard deviations (STDEV) are shown for each parental genotype with a single copy of βtub85D-cas9 transgene (1X), two copies of βtub85D-cas9 transgene (2X) or one copy of nos-cas9 (grey bars). All lines were crossed to wild type w individuals. The reciprocal cross (female ctrl) or heterozygote βtub85D-cas9/+ or nos-cas9/+ without gRNA (no gRNA) were used as control. Crosses were set as pools of males and females or as multiple male single crosses for a minimum of ten independent crosses. (XLSX) [file pgen.1008647.s007.xlsx]

## Sheet: Sheet 1 - Table 3
	S4 Table. The F1 progeny of crosses with one and two βtub85D_cas9 and nos-cas9
	female X male	females	males	females % (STDEV)	males % (STDEV)
1 X βtub85D-cas9	w X Muc14a_3/+; Muc14a_4/βtub85D-cas9#4	201	230	46.6	53.4
	Muc14a_3/+; Muc14a_4/βtub85D-cas9#4 X w	185	192	49.1	50.9
	w X Muc14a_6/+; hydra_1/βtub85D-cas920F	1106	1558	41.0 (5.2)	59.0 (5.2)
	w X βtub85D-cas920F/+	2387	2183	52.5 (5.0)	47.5 (5.0)
						w eye females
	w X w+; gRNA array*/βtub85D-cas920F	179	197	47.6	52.4	2.8
	w/w+; gRNA array*/βtub85D-cas920F X w	213	259	45.1	54.9	64.8
	w X Muc14a_6/βtub85D-cas9#10-1	78	118	39.8	60.2
2 X βtub85D-cas9	w X βtub85D-cas9#15-1/+; βtub85D-cas9#10-1/Muc14a_6	319	273	53.9	46.1
	w X βtub85D-cas9#15-1/+; βtub85D-cas9#10-1/esi2.1_1	207	204	50.4	49.6
	βtub85D-cas9#15-1/+; βtub85D-cas9#10-1/esi2.1_1 X w	146	152	49	51
nos-cas9	w X Muc14a_6/nos_cas9	360	354	50.4	49.6
	w X nos_cas9/+	744	736	49.7 (3.5)	50.3 (3.5)
