# Supplementary material for: A fly model establishes distinct mechanisms for synthetic CRISPR/Cas9 sex distorters
Source: PLoS Genet. 2020 Mar 13;16(3):e1008647. doi: 10.1371/journal.pgen.1008647 (PMC7108745; doi:10.1371/journal.pgen.1008647)
Supplement: S5 Table — F1 embryos were collected six, five and four times from cages containing males of the genotype Muc14a_6/βtub85D-cas9, +/βtub85D-cas9 or white respectively, crossed to white females. The table shows the numbers of embryos, hatched embryos, pupae, females, males and total adults for each collection. The table also shows the percentages of pupae on collected embryos, adults on pupae, and frequencies of males and females on adults. (XLSX) [file pgen.1008647.s008.xlsx]

## Sheet: Sheet 1
S5 Table. Determination of survival in the F1 progeny of Muc14a_6/ βtub85D_cas9 individuals
Males X w	Vial #	T (0C)	# of embryos	hatched embryos	# pupae	adults	females	males	% pupae	% adult/pupae	% females/adults	% males/adults
Muc14a_6/βtub85D-cas920F	1	25	140	82	77	77	26	51	55	100	33.7662	66.2338
	2	25	158	83	82	79	30	49	51.9	96.3415	37.9747	62.0253
	3	25	154	100	96	93	28	65	62.3	96.875	30.1075	69.8925
	4	25	50	37	31	31	10	21	62	100	32.2581	67.7419
	5	25	175	137	115	111	37	74	65.7	96.5217	33.3333	66.6667
	6	25	146	96	91	88	30	58	62.3	96.7033	34.0909	65.9091
Average									59.9	97.7402	33.5885	66.4115
STDEV									5.3	1.75945	2.58747	2.58747
βtub85D-cas920F/+	1	25	125	71	68	68	31	37	54.4	100	45.5882	54.4118
	2	25	151	103	103	99	44	55	68.2	96.1165	44.4444	55.5556
	3	25	161	119	83	79	45	34	51.6	95.1807	56.962	43.038
	4	25	152	104	104	104	52	52	68.4	100	50	50
	5	25	70	56	48	47	33	15	68.6	97.9167	70.2128	31.9149
Average									62.2	97.8428	53.4415	46.984
STDEV									8.5	2.20109	10.5846	9.75178
w	1	25	161	154	152	150	72	78	94.4	98.6842	48	52
	2	25	184	175	159	159	98	61	86.4	100	61.6	38.3648
	3	25	161	153	144	143	62	81	89.4	99.3056	43.4	56.6434
	4	25	150	132	119	118	58	60	79.3	99.1597	49.2	50.8475
Average									87.4	99.2874	50.5	49.4639
STDEV									6.3	0.544145	7.8	7.81198
