# Supplementary material for: A fly model establishes distinct mechanisms for synthetic CRISPR/Cas9 sex distorters
Source: PLoS Genet. 2020 Mar 13;16(3):e1008647. doi: 10.1371/journal.pgen.1008647 (PMC7108745; doi:10.1371/journal.pgen.1008647)
Supplement: S6 Table — The table shows male and female numbers, frequencies (%) and standard deviation (STDEV) in the F1 of Muc14a_6/βtub85D-cas9 males with DNAlig457, spn-A057 or spn-A093 mutations crossed to white females. Also shown are the F1 female and male frequencies for the cross of UAS_α-spectrinRNAi; nos-GAL4 (yellow) knockdown mutants. At least ten independent single crosses per experiment were performed and each cross was between one male and three females. (XLSX) [file pgen.1008647.s009.xlsx]

## Sheet: Sheet 1 - Table 3
	S6 Table. The F1 progeny from the crosses between Muc14a_6 gRNA + mutant; βtub85D_cas9 and wild type w lines
	Wild type w mothers
		females	males	females % (STDEV)	males % (STDEV)
Fathers	βtub85D_cas920F/ +	1257	1266	49.8 (2.4)	53.6 (2.4)
	Muc14a_6/ βtub85D_cas920F	1199	1895	38.5 (4.8)	61.5 (4.8)
	DNAlig4#57; Muc14a_6/ βtub85D_cas920F	1404	3043	31.7 (4.4)	68.3 (4.4)
	βtub85D_cas920G/+	1273	1319	49.0 (3.7)	51.0 (3.7)
	Muc14a_6/ βtub85D_cas920G	1044	1607	39.5 (4.3)	60.5 (4.3)
	Muc14a_6/ βtub85D_cas920G; Spn-A057/ Df(3R)X3F	870	1518	35.8 (7.2)	64.2 (7.2)
	Muc14a_6/ βtub85D_cas920G; Spn-A093/ Df(3R)X3F	850	1257	40.3 (3.0)	59.7 (3.0)
	Muc14a_6/+; βtub85D_cas920F/ +	1089	1865	36.4 (7.6)	63.6 (7.6)
	nos_GAL4 βtub85D_cas920F/ +	1100	985	52.7 (3.5)	47.3 (3.5)
	UAS_spectrinRNAi/+; Muc14a_6/ nos_GAL4 βtub85D_cas920F	774	1241	38.6 (2.9)	61.4 (2.9)
