# Supplementary material for: A fly model establishes distinct mechanisms for synthetic CRISPR/Cas9 sex distorters
Source: PLoS Genet. 2020 Mar 13;16(3):e1008647. doi: 10.1371/journal.pgen.1008647 (PMC7108745; doi:10.1371/journal.pgen.1008647)
Supplement: S7 Table — The table shows the numbers of males, females and percentage of males in the progeny from βtub85D-cas9 males combined with gRNA lines and crossed to wild type white females. Individual gRNAs, RpS5a_1 or RpS5a _2, and RpS6_1 or RpS6_2 or double gRNA arrays co-expressing RpS6_2 + RpS5a_1 or RpS6_2 + RpS6_1 as well as a combination of both RpS6_2 and Muc14a_6 transgenes are shown. Control experiments consist of βtub85D-cas9/+ (no gRNA) males crossed to white females. The table also shows the results from the cross between nos_cas9/RpS6_2 males and white females. The last two columns in the table show the average number of F1 individuals per single cross and the fraction of experimental versus control (set as 1 for control) averages. Each cross was between one male and three females and at least ten independent single crosses per experiment were performed. (XLSX) [file pgen.1008647.s010.xlsx]

## Sheet: Sheet 1
	S7 Table. The F1 progeny from ribosomal genes sgRNAs with βtub85D_cas9 or nos-cas9 crossed to wild type w females
	Wild type w mothers
		# of crosses	females	males	males % (STDEV)	Average F1 # per single cross	F1 mutant to control relative ratio
Fathers	+/βtub85D_cas920F	9	1066	1114	50.8 (2.9)	214.4 (55.0)	1
	RpS5a_1/βtub85D_cas920F	15	1017	1325	56.6 (5.9)	156.1 (21.5)	0.73
	RpS5a_2/βtub85D_cas920F	15	1610	1595	49.7 (4.0)	213.7 (30.8)	0.99
	RpS6_1/βtub85D_cas920F	14	1489	1481	50.0 (4.4)	212.0 (25.3)	0.99
	RpS6_2/βtub85D_cas920F	19	170	2659	93.8 (3.4)	175.5 (38.9)	0.82
	RpS6_2 RpS5a_1/βtub85D_cas920F	32	522	3848	88.1 (5.1)	136.6 (45.4)	0.63
	RpS6_2 RpS6_1/βtub85D_cas920F	24	493	3236	87.0 (4.3)	155.4 (38.8)	0.72
	Muc14a_6/+;RpS6_2/βtub85D_cas920F	12	63	1477	95.8 (4.2)	128.3 (63.0)	0.6
	TM6B/nos_cas920F	4	205	197	48.3 (4.2)	100.5 (31.2)	1
	RpS6_2/nos_cas920F	12	0	0	0	0	0
