# Supplementary material for: A fly model establishes distinct mechanisms for synthetic CRISPR/Cas9 sex distorters
Source: PLoS Genet. 2020 Mar 13;16(3):e1008647. doi: 10.1371/journal.pgen.1008647 (PMC7108745; doi:10.1371/journal.pgen.1008647)
Supplement: S8 Table — F1 embryos were collected six, and five times from cages containing males of the genotype RpS6_2/βtub85D-cas9, +/βtub85D-cas9 or white respectively, crossed to white females. The table shows the numbers of embryos, hatched embryos, pupae, females, males and total adults for each collection. The table also shows the percentages of pupae on collected embryos, adults on pupae, and frequencies of males and females on adults. (XLSX) [file pgen.1008647.s011.xlsx]

## Sheet: Sheet 1
S8 Table. Determination of survival in the F1 progeny of RpS6_2/ βtub85Dcas9 individuals
Males X w	Vial #	T (0C)	# of embryos	hatched embryos	# pupae	adults	females	males	% pupae	% adults/pupae	% males/adults	% females/adults
βtub85Dcas9/RpS6_2	1	25	56	46	45	40	2	38	80.3571	88.8889	95	5
	2		142	114	89	63	7	56	62.6761	70.7865	88.8889	11.1111
	3		176	131	108	83	7	76	61.3636	76.8519	91.5663	8.43373
	4		154	93	82	63	7	56	53.2468	76.8293	88.8889	11.1111
	5		175	130	115	91	6	85	65.7143	79.1304	93.4066	6.59341
	6		64	41	30	22	4	18	46.875	73.3333	81.8182	18.1818
Average									61.7055	77.6367	89.9281	10.0719
STDEV									11.4587	6.25388	4.657	4.657
βtub85D_cas9/+	1	25	137	121	108	104	50	54	78.8321	96.2963	51.9231	48.0769
	2		135	126	113	108	59	49	83.7037	95.5752	45.3704	54.6296
	3		68	59	57	56	25	31	83.8235	98.2456	55.3571	44.6429
	4		137	118	113	105	62	43	82.4818	92.9204	40.9524	59.0476
	5		127	108	117	91	40	51	92.126	77.7778	56.044	43.956
Average									84.1934	92.1631	49.9294	50.0706
STDEV									4.87277	8.26489	6.56115	6.56115
w	1	25	135	133	126	123	64	59	93.3333	97.619	47.9675	52.0325
	2		50	48	45	44	24	20	90	97.7778	45.4545	54.5455
	3		169	162	145	139	68	71	85.7988	95.8621	51.0791	48.9209
	4		144	133	128	115	50	65	88.8889	89.8438	56.5217	43.4783
	5		164	144	135	127	57	70	82.3171	94.0741	55.1181	44.8819
Average									88.0676	95.0353	51.2282	48.7718
STDEV									4.19382	3.26943	4.66751	4.66751
