# Supplementary material for: A fly model establishes distinct mechanisms for synthetic CRISPR/Cas9 sex distorters
Source: PLoS Genet. 2020 Mar 13;16(3):e1008647. doi: 10.1371/journal.pgen.1008647 (PMC7108745; doi:10.1371/journal.pgen.1008647)
Supplement: S9 Table — The table shows the primers name, description of where they were used and the corresponding nucleotide sequences. The gRNA sequences are underlined. (XLSX) [file pgen.1008647.s012.xlsx]

## Sheet: Sheet 1
S9 Table. Primers used in this study. The sequence of the gRNA in each oligonucleotide is underlined
Primer name	Description	Primer sequence
βtub85D_F	pYSC47w+_βtub85D_cas9_βtub56D	ATACTTATTAGTCAGTCCAGAAACAACTTTGGCACCTGCAGTCAATATCAATCGTATCATCTGGTCGG
βtub85D-Cas9_R	pYSC47w+_βtub85D_cas9_βtub56D	TCGTGGTCCTTATAGTCCATTTTGATAGTAAAGTTAGGGCCCCTTTTT
βtub85D-Cas9_F	pYSC47w+_βtub85D_cas9_βtub56D	GCCCTAACTTTACTATCAAAATGGACTATAAGGACCACGACGG
Cas9-βtub56D-3’UTR_R	pYSC47w+_βtub85D_cas9_βtub56D	TTTAGTTCTCGTCGACCTCATTACTTTTTCTTTTTTGCCTGGCCG
Casβtub56_F	pYSC47w+_βtub85D_cas9_βtub56D	AGGCAAAAAAGAAAAAGTAATGAGGTCGACGAGAACTAAATTCG
βtub56D_R	pYSC47w+_βtub85D_cas9_βtub56D	GTGGACACGCTAGACCAAATGTGTTCTGTGATGACCTGCATCATGTCCTCTTCAAGGGCGAA
βtub85D pYSC47_F	pYSC47w+_βtub85D_Lbcpf1_βtub56D	ATACTTATTAGTCAGTCCAGAAACAACTTTGGCACCTGCAGTCAATATCAAT
βtub85DhLbCpf1_R	pYSC47w+_βtub85D_Lbcpf1_βtub56D	AACTTCTCCAGCTTGCTCATTTTGATAGTAAAGTTAGGGCCCCTTTTT
βtub85DhLbCpf1_F	pYSC47w+_βtub85D_Lbcpf1_βtub56D	GCCCTAACTTTACTATCAAAATGAGCAAGCTGGAGAAGTTTACAAAC
hLbCpf1βtub56D_R	pYSC47w+_βtub85D_Lbcpf1_βtub56D	TTTAGTTCTCGTCGACCTCATTAGGCATAGTCGGGGACATCATATGG
hLbCpf1βtub56D_F	pYSC47w+_βtub85D_Lbcpf1_βtub56D	ATGTCCCCGACTATGCCTAATGAGGTCGACGAGAACTAAATTCGAATCG
βtub56DpYSC47_R	pYSC47w+_βtub85D_Lbcpf1_βtub56D	GTGGACACGCTAGACCAAATGTGTTCTGTGATGACCTGCATCATGTCCTCTT
58537687_F	in vitro Cas9 test	AAAATCTCCACTCCAGTTGAGTACAACTTCC
Muc14_F	in vitro Cas9 test	GTCGGTTCTGTTGTTAATTGAGGTA
Cloning Analysis Forward Primer	in vitro Cas9 test	ACCTGCCAACCAAAGCGAGAAC
Cloning Analysis Reverse Primer	in vitro Cas9 test	TCAGGGTTATTGTCTCATGAGCG
gRNA-Muc14a_6_F	cloning into pCFD3	gtcggAACAGCTCAAGAGGAGACAT
gRNA-Muc14a_6_R	cloning into pCFD3	aaacATGTCTCCTCTTGAGCTGTTc
gRNA-Muc14a_4_F	cloning into pCFD3	gtcggTTCTGTTGTTAATTGAGGTA
gRNA-Muc14a_4_R	cloning into pCFD3	aaacTACCTCAATTAACAACAGAAc
gRNA-Muc14a_5_F	cloning into pCFD3	gtcggAGAAGAGCAAACAGCTCAAG
gRNA-Muc14a_5_R	cloning into pCFD3	aaacCTTGAGCTGTTTGCTCTTCTc
gRNA-Muc14a_3_F	cloning into pCFD3	gtcggCTTTCTTCTGTTGTTAATTG
gRNA-Muc14a_3_R	cloning into pCFD3	aaacCAATTAACAACAGAAGAAAGc
gRNA-hydra_1_F	cloning into pCFD3	gtcgGACAAATTTTTGATTTCAGAG
gRNA-hydra_1_R	cloning into pCFD3	aaacCTCTGAAATCAAAAATTTGTC
gRNA-esi-2.1_1_F	cloning into pCFD3	gtcgGACTTGTTTGAGTCCAACTAC
gRNA-esi-2.1_1_R	cloning into pCFD3	aaacGTAGTTGGACTCAAACAAGTC
gRNA-CG33235_1_F	cloning into pCFD3	GtcgGTCATATCGGGGCCTCCTTGC
gRNA-CG33235_1_R	cloning into pCFD3	aaacGCAAGGAGGCCCCGATATGAC
gRNA-CG15040_F	cloning into pCFD3	GtcgGTGTTGTTCTGATTCTTGCTT
gRNA-CG15040_R	cloning into pCFD3	aaacAAGCAAGAATCAGAACAACAC
gRNA-Muc14a_1_F	cloning into pCFD3	gtcgGATCCATCGTGCGAAGCCAA
gRNA-Muc14a_1_R	cloning into pCFD3	AAACTTGGCTTCGCACGATGGATC
gRNA-Muc14a_2_F	cloning into pCFD3	gtcggAGTAAAGACCTCACAACTA
gRNA-Muc14a_2_R	cloning into pCFD3	aaacTAGTTGTGAGGTCTTTACTc
gRNA-w-ex3-2_F	cloning into pCFD3	GTCGGGTGATGGGCAGTTCCGGTGC
gRNA-w-ex3-2_R	cloning into pCFD3	aaacGCACCGGAACTGCCCATCACC
gRNA-w-ex3-1_F	cloning into pCFD3 w/o scaffold	gtcgGaatttctactaagtgtagatGCCGTGATGGGCAGTTCCGG
gRNA-w-ex3-1_R	cloning into pCFD3 w/o scaffold	aaaaCCGGAACTGCCCATCACGGCatctacacttagtagaaattC
gRNA-RpS5a_1_F	cloning into pCFD3	gtcgGGAGACCTTCGAGGAGCCAG
gRNA-RpS5a_1_R	cloning into pCFD3	aaacCTGGCTCCTCGAAGGTCTCC
gRNA-RpS5a_2_F	cloning into pCFD3	gtcggCGAAGTTGCTGAAAACGTGG
gRNA-RpS5a_2_R	cloning into pCFD3	aaacCCACGTTTTCAGCAACTTCGc
gRNA-RpS6_1_F	cloning into pCFD3	gtcggTCGCATTGCAAACTTACCGT
gRNA-RpS6_1_R	cloning into pCFD3	aaacACGGTAAGTTTGCAATGCGAc
gRNA-RpS6_2_F	cloning into pCFD3	gtcgGCCGGCGGCAACGACAAGCA
gRNA-RpS6_2_R	cloning into pCFD3	aaacTGCTTGTCGTTGCCGCCGGC
RpS6_2 pCFD4_F	Multiplex cloning into pCFD4	TATATATAGGAAAGATATCCGGGTGAACTTCGCCGGCGGCAACGACAAGCAGTTTTAGAGCTAGAAATAGCAAG
RpS6_1 pCFD4_R	Multiplex cloning into pCFD4	ATTTTAACTTGCTATTTCTAGCTCTAAAACACGGTAAGTTTGCAATGCGACGACGTTAAATTGAAAATAGGTC
RpS5a_1 pCFD4_R	Multiplex cloning into pCFD4	ATTTTAACTTGCTATTTCTAGCTCTAAAACCTGGCTCCTCGAAGGTCTCCGACGTTAAATTGAAAATAGGTC
Array1_Cas9_PCR1_F	Multiplex cloning into pCFD5	GCGGCCCGGGTTCGATTCCCGGCCGATGCATTCTGTTGTTAATTGAGGTAGTTTTAGAGCTAGAAATAGCAAG
Array1_Cas9_PCR1_R	Multiplex cloning into pCFD5	CTCTGAAATCAAAAATTTGTTGCACCAGCCGGGAATCGAACCC
Array1_Cas9_PCR2_F	Multiplex cloning into pCFD5	ACAAATTTTTGATTTCAGAGGTTTTAGAGCTAGAAATAGCAAG
Array1_Cas9_PCR2_R	Multiplex cloning into pCFD5	GTAGTTGGACTCAAACAAGTTGCACCAGCCGGGAATCGAACCC
Array1_Cas9_PCR3_F	Multiplex cloning into pCFD5	ACTTGTTTGAGTCCAACTACGTTTTAGAGCTAGAAATAGCAAG
Array1_Cas9_PCR3_R	Multiplex cloning into pCFD5	ATTTTAACTTGCTATTTCTAGCTCTAAAACGCACCGGAACTGCCCATCACCTGCACCAGCCGGGAATCGAACCC
repeat_56910823_ illumina_F	Muc14a amplicon sequencing	ACACTCTTTCCCTACACGACGCTCTTCCGATCTTCAAGAAGATACAAGGACAC
repeat_Muc14a_3_illumina_R	Muc14a amplicon sequencing	GACTGGAGTTCAGACGTGTGCTCTTCCGATCTCTTTCTTCTGTTGTTAATTGAGG
RpS6_1F	RpS6 amplicon sequencing	CCAAAAGCTATTCGAAGTGGTC
RpS6_1R	RpS6 amplicon sequencing	CACTCTTTCAAGGCGTACAAAA
